# Supplementary material for: Effects of Labeling and Group Category of Evaluators on Evaluations of Aggression
Source: PLoS One. 2015 Dec 8;10(12):e0144384. doi: 10.1371/journal.pone.0144384 (PMC4672931; doi:10.1371/journal.pone.0144384)
Supplement: S1 Dataset — (CSV) [file pone.0144384.s001.csv]

				aggressor						victim
id	label	stand	sauce	gaggravatingh	guntrustworthyh	gdisgustingh	gpitifulh	girritatingh	gdislikeableh	gaggravatingh	guntrustworthyh	gdisgustingh	gpitifulh	girritatingh	gdislikeableh
1	CL	Ingroup	12.15	1	1	1	1	2	1	1	1	1	2	1	1
2	CL	Third party	52.64	1	1	1	1	1	1	1	1	1	1	1	1
3	NL	Ingroup	54.53	3	3	2	2	2	1	4	4	2	3	2	1
5	PL	Ingroup	24.69	3	5	5	3	6	4	2	5	4	6	4	5
6	PL	Third party	35.38	1	1	.	1	1	1	1	3	1	1	3	1
7	CL	Ingroup	20.84	1	1	2	1	2	1	1	4	3	1	1	1
8	CL	Third party	51.15	1.5	1.5	1	1	1	1	3	5	4	4	5	3
9	PL	Ingroup	102.9	2	2	2	2	2	2	4	5	5	5	7	5
10	PL	Third party	5.9	3	4	3	3	3	2	4	4	3	5	4	4
11	NL	Ingroup	42.76	1	2	1	2.5	1	2	2	7	6	6	5	1
12	NL	Third party	94.35	2.5	2.5	2.5	2.5	2.5	2.5	2.5	1.5	1.5	5.5	4.5	3.5
13	CL	Ingroup	55.33	1	1	1	1	1	1	1	1	1	1	1	1
14	CL	Third party	59.66	1	1	1	1	1	1	1	2	1	1	1	1
15	PL	Ingroup	14.62	1	1	1	1	1	1	1	1	1	1	1	1
16	PL	Third party	60.48	1	2	2	1	1	3	1	5	2	2	2	1
17	NL	Ingroup	85.05	1	1	1	1	1	1	1	1	1	1	1	1
18	NL	Third party	67.35	2	2	2	1	2	2	2	2	3	3	4	1
20	CL	Third party	32.24	2	1	3	1	2	3	5	4	6	2	7	7
21	PL	Ingroup	50.65	3	3	4	1	3	2	5	2	5	3	7	5
22	PL	Third party	24.83	1	4	1	1	1	1	1	6	1	3	1	1
23	NL	Ingroup	8.99	2	2	2	2	2	2	2	1	2	1	1	1
24	NL	Third party	6.29	1	2	1	1	2	1	2	3	1	2	1	1
25	CL	Ingroup	15.9	1	1	1	1	1	1	1	1	1	1	1	1
26	CL	Third party	61.73	2	1	1	1	2	1	1	3	2	2	3	2
27	PL	Ingroup	44.15	2	2	4	2	4	2	2	2	5	1	4	2
28	NL	Ingroup	36.79	1	1	1	1	1	1	1	1	1	1	1	1
29	NL	Third party	35.72	1	2	1	1	1	1	6	6	7	7	6	7
30	PL	Third party	36.05	2	2	5	2	2	1	2	1	1	1	1	1
31	CL	Ingroup	66.84	1	1	1	1	1	1	1	1	1	1	1	1
32	CL	Third party	31.28	1	1	1	1	1	1	1	1	1	1	1	1
33	NL	Ingroup	5.61	6	6	6	6	6	6	4	4	5	4	4	4
34	NL	Third party	11.16	1	1	1	1	1	1	1	1	1	1	2	1
36	CL	Third party	57.83	3	3	2	2	2	2	6	6	6	4	6	2
37	PL	Ingroup	35.32	3	3	4	2	3	4	5	4	4	4	3	3
38	PL	Third party	32.05	2	2	2	2	2	2	3	5	3	3	5	3
39	NL	Ingroup	21.48	2	2	2	2	3	2	4	3	3	3	3	4
40	NL	Third party	50.07	1	1	2	1	3	1	5	1	4	1	7	2
41	CL	Ingroup	29.13	1	1	1	1	1	1	1	1	1	2	1	1
42	CL	Third party	133.37	4	3	3	2	4	1	5	4	4	2	5	1
43	PL	Ingroup	24.16	3	2	2	1	1	1	1	4	2	4	1	2
44	PL	Third party	17.09	2	4	3	2	4	4	3	2	2	2	1	3
45	NL	Third party	150.04	3	1	1	1	1	1	6	5	7	7	7	5
46	CL	Ingroup	47.59	3	2	1	1	2	2	2	2	2	1	1	2
47	CL	Third party	150.48	6	2	6	2	7	3	2	2	3	2	5	4
48	PL	Ingroup	40.63	1	1	1	1	1	1	2	1	2	1	1	1
49	PL	Third party	29.05	2	2	2	1	1	1	2	1	2	2	1	1
51	NL	Third party	48.61	1	1	1	1	1	1	6	7	6	6	4	5
52	CL	Ingroup	33.56	1	1	1	1	1	1	1	3	4	3	5	3
53	CL	Third party	19.5	2	2	2	2	2	2	3	2	3	4	3	3
54	PL	Ingroup	19.69	1	4	4	3	3	3	5	3	4	5	3	5
55	PL	Third party	16.55	2	1	1	1	1	1	3	1	2	1	1	1
56	NL	Ingroup	9.32	1	1	1	1	1	1	1	2	1	1	1	1
57	NL	Third party	41	1	1	1	1	1	1	6	6	6	6	2	4
58	CL	Ingroup	84.85	1	1	1	1	1	1	2	2	2	2	2	2
59	CL	Third party	53.73	1	1	1	1	1	1	2	6	4	5	2	4
60	PL	Ingroup	34.98	2	2	2	2	2	2	4	2	2	3	6	3
61	PL	Third party	21.13	1	1	1	1	1	1	3	5	4	6	4	3
62	NL	Ingroup	7.11	2	3	2	2	2	2	2	5	4	6	4	5
63	NL	Third party	86.48	1	2	2	1	1	2	3	4	2	3	2	4
64	CL	Ingroup	35.04	3	2	2	1	2	1	2	5	5	4	7	3
65	CL	Third party	23.41	2	1	2	2	1	1	6	5	5	4	2	5
66	PL	Ingroup	42.52	1	1	1	1	1	1	1	1	1	1	1	1
67	PL	Third party	6.79	2	2	2	1	1	1	3	5	4	4	4	4
68	NL	Ingroup	25.6	5	6	5	3	3	5	5	3	6	5	7	5
69	NL	Third party	25.62	1	1	1	1	1	1	5	6	3	3	2	5
70	CL	Ingroup	34.84	1	1.5	1	1	1	1	1	3	1	1	2	1.5
71	CL	Third party	76.26	1	1	1	1	1	1	3	1	5	5	2	6
72	PL	Ingroup	69.23	1	4	2	1	1	1	1	2	1	1	1	1
73	PL	Third party	96.38	1	1	2	1	1	1	1	1	2	1	3	1
74	NL	Ingroup	4.66	1	1	1	1	1	1	1	1	1	1	1	1
75	NL	Third party	26.81	2	3	2	2	1	2	5	5	5	4	4	4
